# Supplementary material for: Perceptions of fatigue and neuromuscular measures of performance fatigability during prolonged low‐intensity elbow flexions
Source: Exp Physiol. 2023 Feb 10;108(3):465–79. doi: 10.1113/EP090981 (PMC10103868; doi:10.1113/EP090981)
Supplement: Supplementary file 1 — Statistical Summary Document [file EPH-108-465-s002.xlsx]

## Sheet: Statistical Summary Table
Statistical Summary Document
Manuscript Title:	Perceptions of fatigue and neuromuscular measures of performance fatigability during prolonged low-intensity elbow flexions
Authors:	Monica Marzouk1, Daniel J. McKeown1, David N. Borg2, Jonathon Headrick1, Justin J Kavanagh1
Animal model used, if applicable:	NA
Underlying hypothesis:	This investigation tests the hypothesis that scales assessing perceptions of fatigue would best predict changes in neuromuscular measures of performance fatigability during submaximal sustained elbow flexions.
Definitions of ‘n’:	20 healthy human participants
Statistical summary table:
Experimental question number	Finding/ conclusion	Experimental location/variable	Mean value	Standard Deviation	n	Exact P value	Figure/table in which data are presented	Units	Data comparisons	Statistical test	Any other experimental factors	Comments
Multiple tests of the same question are shown in different rows		e.g. cortex vs cerebellum or genotype	(or other summary statistic)	(SD)	(value)	If P is considered significant against a stated confidence limit, authors may indicate this in bold.The exact value must be stated unless P is less than 0.0001, in which case < is permitted.			e.g. WT vs KO		e.g. subjects’ age or sex	e.g. observation
1. Torque and EMG derived measures during the contraction protocol	Maximal voluntary contraction (MVC) progressively declined from the first block to the tenth block	Biceps brachii torque	Effect of contraction (p < 0.0001 to p = 0.010; g = –1.06 to –0.57)		20	< 0.0001 to p = 0.010	Figure 2	N.m	Each contraction block	Linear mixed-effect models		MVC progressively decreased
	Voluntary activation progressively declined from the first block to the tenth block	Derived from twitch responses in biceps brachii torque	Effect of contraction (p < 0.0001 to p = 0.029; g = –2.78 to –1.00)		20	< 0.0001 to p = 0.029	Figure 2	%	Each contraction block	Linear mixed-effect models		VA progressively decreased
	Resting twitch torque progressively decreased throughout the contraction blocks	Derived from twitch torque response in biceps brachii	Effect of contraction (p = 0.001 to 0.017; g = –0.75 to –0.52)		20	0.001 to 0.017	Figure 2	N.m	Each contraction block	Linear mixed-effect models		Peripheral fatigue progressively increased throughout contraction protocol
	No difference in EMG RMS amplitude throughout the contraction blocks	EMG activity of biceps brachii	No effect (p = 0.132 to 1; g = 0.14 to 0.55)		20	0.132 to 1	Figure 2	m.V	Each contraction block	Linear mixed-effect models		EMG did not change throughout protocol.
	Motor evoked potential (MEP) responses did not change thoughout the contraction protocol	EMG responses in biceps brachii from transcranial magnetic stimulation of the motor cortex	No effect (p = 0.952 to 1; g = 0.01 to 0.52)		20	0.952 to 1	Figure 2	m.V	Each contraction block	Linear mixed-effect models		Excitability of the corticospinal tract did not change throughout the contraction protocol
	EMG silent period duration increased throughout the contraction protocol	EMG activity of biceps brachii	Effect of contraction (p = 0.005 to 0.007; g = 0.06 to 0.56)		20	0.005 to 0.007	Figure 2	ms	Each contraction block	Linear mixed-effect models		Inhibition of the corticospinal tract progressively increased during the contraction protocol
2. Self-reported scales during the contraction protocol	RPE scale increased with each contraction block	RPE visual scale	Odds ratio (OR) = 1.36, 95% CI = 1.14 to 1.57, p < 0.0001		20	< 0.0001	Figure 3	Score	Each contraction block	Ordinal regression		The contraction protocol increased RPE scores
	OMNI scale increaed with each contraction block	OMNI visual scale	OR = 1.64, 95% CI = 1.38 to 1.90, p < 0.0001		20	< 0.0001	Figure 3	Score	Each contraction block	Ordinal regression		The contraction protocol increased OMNI scores
	Rating of Fatigue scale increased with each contraction block	Rating of Fatigue scale	OR = 1.86, 95% CI = 1.57 to 2.15, p < 0.0001		20	< 0.0001	Figure 3	Score	Each contraction block	Ordinal regression		The contraction protocol increased Rating of Fatigue scores
	VAS scale increased with each contraction block	VAS scale	all p’s < 0.0001, g = 0.27 to 3.41		20	< 0.0001	Figure 3	Score	Each contraction block	Linear regression		The contraction protocol increased VAS scores
	Ratings on the Likert scale decreased with each contraction block	Likert scale	OR = 0.48, 95% CI = 0.42 to 0.55; p < 0.0001		20	< 0.0001	Figure 3	Score	Each contraction block	Ordinal regression		The contraction protocol decreased Likert scores
3. Predictive model performance	RPE was the best predictor of MVC torque, marginally, followed closely by the Rating of Fatigue scale		RMSE = 0.144 and 0.145 respectively				Figure 4			Linear mixed-effect models
	After the base model, the Likert and Rating of Fatigue scales were marginally the best predictors of VA		RMSE = 7.6				Figure 4			Linear mixed-effect models
	After the base model, the OMNI scale was marginally the best predictor of estimated resting twitch torque		RMSE = 0.162				Figure 4			Linear mixed-effect models
	The Likert scale was marginally the best predictor of EMG RMS amplitude, followed closely by the RPE scale		RMSE = 0.267 and 0.269 respectively				Figure 4			Linear mixed-effect models
	After the base model, the Likert scale and VAS were marginally the best predictors of normalized MEP area		RMSE = 0.213 and 0.2125 respectively				Figure 4			Linear mixed-effect models
	The VAS was marginally the best predictor of the silent period duration		RMSE = 0.036				Figure 4			Linear mixed-effect models
	All fitted models explained ~90% of the variation in MVC torque and estimated resting twitch torque, ~75% of the variation in EMG RMS amplitude and silent period duration, ~65% of the variation in VA, and ~50% of the variation in normalized MEP area						Table 1 and 2			Marginal and Conditional R2
